# Supplementary material for: ﻿Taxonomic notes on the genus Phrynarachne from China (Araneae, Thomisidae)
Source: Zookeys. 2022 Feb 4;1085:69–99. doi: 10.3897/zookeys.1085.77966 (PMC8837501; doi:10.3897/zookeys.1085.77966)
Supplement: XML Treatment for Phrynarachne dreepy [file zookeys.1085.77966-treatment4.xml]

<!DOCTYPE tp:taxon-treatment
  PUBLIC "-//TaxonX//DTD Taxonomic Treatment Publishing DTD v0 20100105//EN" "tax-treatment-NSO.dtd">
<tp:taxon-treatment xmlns:tp="http://www.plazi.org/taxpub"><tp:treatment-meta><kwd-group><label>Taxon classification</label><kwd>
                <named-content content-type="kingdom">Animalia</named-content>
              </kwd><kwd>
                <named-content content-type="order">Araneae</named-content>
              </kwd><kwd>
                <named-content content-type="family">Thomisidae</named-content>
              </kwd></kwd-group><mixed-citation publication-type="journal"><person-group><name><surname>Lin</surname><given-names>Yejie</given-names></name><name><surname>Yu</surname><given-names>Long</given-names></name><name><surname>Koomen</surname><given-names>Peter</given-names></name><name><surname>Yan</surname><given-names>Xunyou</given-names></name><name><surname>Li</surname><given-names>Shuqiang</given-names></name></person-group><article-title>﻿Taxonomic notes on the genus <italic><tp:taxon-name><tp:taxon-name-part taxon-name-part-type="genus" reg="Phrynarachne">Phrynarachne</tp:taxon-name-part></tp:taxon-name></italic> from China (<tp:taxon-name><tp:taxon-name-part taxon-name-part-type="order">Araneae</tp:taxon-name-part></tp:taxon-name>, <tp:taxon-name><tp:taxon-name-part taxon-name-part-type="family">Thomisidae</tp:taxon-name-part></tp:taxon-name>)</article-title><source>Zookeys</source><day>04</day><month>02</month><year>2022</year><volume>1085</volume><fpage>69</fpage><lpage>99</lpage><pub-id pub-id-type="doi">10.3897/zookeys.1085.77966</pub-id></mixed-citation></tp:treatment-meta><tp:nomenclature><label>﻿</label><tp:taxon-name>
              <object-id xmlns:xlink="http://www.w3.org/1999/xlink" content-type="arpha" xlink:type="simple">8DA2EDFB-3305-560C-A44C-BB51443DA973</object-id>
              <tp:taxon-name-part taxon-name-part-type="genus" reg="Phrynarachne">Phrynarachne</tp:taxon-name-part>
              <tp:taxon-name-part taxon-name-part-type="species" reg="dreepy">dreepy</tp:taxon-name-part>
              <object-id xmlns:xlink="http://www.w3.org/1999/xlink" content-type="zoobank" xlink:type="simple">http://zoobank.org/E0BC4600-8F1E-403A-BBDD-C37EDE540845</object-id>
            </tp:taxon-name><tp:taxon-authority>Lin &amp; S. Li</tp:taxon-authority><tp:taxon-status xmlns:xlink="http://www.w3.org/1999/xlink" xlink:type="simple">sp. nov.</tp:taxon-status><xref ref-type="fig" rid="F3">Figs 3</xref><xref ref-type="fig" rid="F7">, 7</xref><xref ref-type="fig" rid="F8">, 8</xref><xref ref-type="fig" rid="F18">, 18C, D</xref><xref ref-type="fig" rid="F21">, 21</xref></tp:nomenclature><tp:treatment-sec sec-type="type material" id="SECID0EXKAE"><title>Type material.</title><p><bold><italic>Holotype</italic></bold>: ♂ (IZCAS-Ar41643), <bold>China: <italic>Yunnan</italic></bold>: Xishuangbanna, Jinghong City, Mengla County, Menglun Town, Menglun Nature Reserve,<named-content xmlns:xlink="http://www.w3.org/1999/xlink" content-type="dwc:verbatimCoordinates" xlink:type="simple"><named-content content-type="geo-json" specific-use="{&#34;type&#34;:&#34;Point&#34;,&#34;coordinates&#34;:[101.201000,21.976800]}" id="NCID0EJLAE" xlink:type="simple"> 21.9768°N, 101.2010°E</named-content></named-content>, 814 m elev., 17.VIII.2011, Guo Zheng leg.; <bold><italic>Paratypes</italic></bold>: 2♀ (IZCAS-Ar41644, Ar41645), <bold>China: <italic>Yunnan</italic></bold>: Xishuangbanna, Jinghong City, Mengla County, Menglun Town, Menglun Nature Reserve, Xishuangbanna Tropical Botanic Garden, <named-content xmlns:xlink="http://www.w3.org/1999/xlink" content-type="dwc:verbatimCoordinates" xlink:type="simple"><named-content content-type="geo-json" specific-use="{&#34;type&#34;:&#34;Point&#34;,&#34;coordinates&#34;:[101.262200,21.927700]}" id="NCID0EYLAE" xlink:type="simple">21.9277°N, 101.2622°E</named-content></named-content>, 552 m elev., VIII.2019, Long Yu leg.; 1♂ (IZCAS-Ar41646), same data as holotype, but <named-content xmlns:xlink="http://www.w3.org/1999/xlink" content-type="dwc:verbatimCoordinates" xlink:type="simple"><named-content content-type="geo-json" specific-use="{&#34;type&#34;:&#34;Point&#34;,&#34;coordinates&#34;:[101.201000,21.950200]}" id="NCID0EAMAE" xlink:type="simple">21.9502°N, 101.2010°E</named-content></named-content>, 814 m elev., 18.VIII.2011; 2♂ (IZCAS-Ar41647, Ar41648), Xishuangbanna, Jinghong City, Guanping Town, Shiwudui, <named-content xmlns:xlink="http://www.w3.org/1999/xlink" content-type="dwc:verbatimCoordinates" xlink:type="simple"><named-content content-type="geo-json" specific-use="{&#34;type&#34;:&#34;Point&#34;,&#34;coordinates&#34;:[100.889400,22.228000]}" id="NCID0EIMAE" xlink:type="simple">22.2280°N, 100.8894°E</named-content></named-content>, 888 m elev., 20.VII.2012, Qingyuan Zhao and Zhigang Chen leg.</p></tp:treatment-sec><tp:treatment-sec sec-type="etymology" id="SECID0ENMAE"><title>Etymology.</title><p>The species is named after <italic>Dreepy</italic>, a fictional character from Pokémon Sword and Shield, who has a triangular head that is reminiscent of the opisthosoma of the new species; noun (name) in apposition.</p></tp:treatment-sec><tp:treatment-sec sec-type="diagnosis" id="SECID0E1MAE"><title>Diagnosis.</title><p><italic><tp:taxon-name><tp:taxon-name-part taxon-name-part-type="genus" reg="Phrynarachne">Phrynarachne</tp:taxon-name-part><tp:taxon-name-part taxon-name-part-type="species" reg="dreepy">dreepy</tp:taxon-name-part></tp:taxon-name></italic> sp. nov. is similar to <italic><tp:taxon-name><tp:taxon-name-part taxon-name-part-type="genus" reg="Phrynarachne">P.</tp:taxon-name-part><tp:taxon-name-part taxon-name-part-type="species" reg="brevis">brevis</tp:taxon-name-part></tp:taxon-name></italic> in that males have a long <abbrev xmlns:xlink="http://www.w3.org/1999/xlink" xlink:title="retrolateral tibial apophysis" id="ABBRID0EWNAE" xlink:type="simple">RTA</abbrev>; in females the epigyne has sclerotized margins and the posterior edge of the median plate has a depression. However, males of <italic><tp:taxon-name><tp:taxon-name-part taxon-name-part-type="genus" reg="Phrynarachne">P.</tp:taxon-name-part><tp:taxon-name-part taxon-name-part-type="species" reg="dreepy">dreepy</tp:taxon-name-part></tp:taxon-name></italic> sp. nov. can be easily distinguished by the long <abbrev xmlns:xlink="http://www.w3.org/1999/xlink" xlink:title="ventral tibial apophysis" id="ABBRID0EFOAE" xlink:type="simple">VTA</abbrev> (vs short <abbrev xmlns:xlink="http://www.w3.org/1999/xlink" xlink:title="ventral tibial apophysis" id="ABBRID0EJOAE" xlink:type="simple">VTA</abbrev> in <italic><tp:taxon-name><tp:taxon-name-part taxon-name-part-type="genus" reg="Phrynarachne">P.</tp:taxon-name-part><tp:taxon-name-part taxon-name-part-type="species" reg="brevis">brevis</tp:taxon-name-part></tp:taxon-name></italic>), the length of embolus to the length of the embolus base (7:1 vs 18:1 in <italic><tp:taxon-name><tp:taxon-name-part taxon-name-part-type="genus" reg="Phrynarachne">P.</tp:taxon-name-part><tp:taxon-name-part taxon-name-part-type="species" reg="brevis">brevis</tp:taxon-name-part></tp:taxon-name></italic>), and the embolus separate from the tegulum (vs close to the tegulum in <italic><tp:taxon-name><tp:taxon-name-part taxon-name-part-type="genus" reg="Phrynarachne">P.</tp:taxon-name-part><tp:taxon-name-part taxon-name-part-type="species" reg="brevis">brevis</tp:taxon-name-part></tp:taxon-name></italic>). Females can be separated from <italic><tp:taxon-name><tp:taxon-name-part taxon-name-part-type="genus" reg="Phrynarachne">P.</tp:taxon-name-part><tp:taxon-name-part taxon-name-part-type="species" reg="brevis">brevis</tp:taxon-name-part></tp:taxon-name></italic> by the short, triangular tubercles on the abdomen (vs long, slender tubercles in <italic><tp:taxon-name><tp:taxon-name-part taxon-name-part-type="genus" reg="Phrynarachne">P.</tp:taxon-name-part><tp:taxon-name-part taxon-name-part-type="species" reg="brevis">brevis</tp:taxon-name-part></tp:taxon-name></italic>), the straight anterior edge of median plate (vs recurved in <italic><tp:taxon-name><tp:taxon-name-part taxon-name-part-type="genus" reg="Phrynarachne">P.</tp:taxon-name-part><tp:taxon-name-part taxon-name-part-type="species" reg="brevis">brevis</tp:taxon-name-part></tp:taxon-name></italic>), and the procurved posterior edge of the median plate (vs almost straight in <italic><tp:taxon-name><tp:taxon-name-part taxon-name-part-type="genus" reg="Phrynarachne">P.</tp:taxon-name-part><tp:taxon-name-part taxon-name-part-type="species" reg="brevis">brevis</tp:taxon-name-part></tp:taxon-name></italic>).</p><fig id="F3" position="float" orientation="portrait"><object-id xmlns:xlink="http://www.w3.org/1999/xlink" content-type="doi" xlink:type="simple">10.3897/zookeys.1085.77966.figure3</object-id><object-id xmlns:xlink="http://www.w3.org/1999/xlink" content-type="arpha" xlink:type="simple">E6BA01D8-FD5B-50A6-8738-69C25B11E5E5</object-id><label>Figure 3.</label><caption><p><italic><tp:taxon-name><tp:taxon-name-part taxon-name-part-type="genus" reg="Phrynarachne">Phrynarachne</tp:taxon-name-part><tp:taxon-name-part taxon-name-part-type="species" reg="dreepy">dreepy</tp:taxon-name-part></tp:taxon-name></italic> sp. nov. <bold>A, B</bold> male <bold>C</bold> female life. Photos by Peter Koomen (<bold>A, B</bold>) and Chao Wu (<bold>C</bold>).</p></caption><graphic xmlns:xlink="http://www.w3.org/1999/xlink" xlink:href="zookeys-1085-069-g003.jpg" position="float" orientation="portrait" xlink:type="simple" id="oo_641944.jpg"><uri content-type="original_file" xlink:type="simple">https://binary.pensoft.net/fig/641944</uri></graphic></fig></tp:treatment-sec><tp:treatment-sec sec-type="description" id="SECID0E1RAE"><title>Description.</title><p><bold>Male</bold> (Figs <xref ref-type="fig" rid="F3">3A, B</xref>, <xref ref-type="fig" rid="F7">7</xref>, <xref ref-type="fig" rid="F18">18C</xref>), <bold><italic>holotype</italic></bold>: total length 2.26, carapace 1.04 long, 1.02 wide, yellow-brown, with white tubercles. Eye sizes and interdistances: <abbrev xmlns:xlink="http://www.w3.org/1999/xlink" xlink:title="anterior lateral eyes" id="ABBRID0ERSAE" xlink:type="simple">ALE</abbrev> 0.09, <abbrev xmlns:xlink="http://www.w3.org/1999/xlink" xlink:title="anterior median eyes" id="ABBRID0EVSAE" xlink:type="simple">AME</abbrev> 0.07, <abbrev xmlns:xlink="http://www.w3.org/1999/xlink" xlink:title="posterior lateral eyes" id="ABBRID0EZSAE" xlink:type="simple">PLE</abbrev> 0.07, <abbrev xmlns:xlink="http://www.w3.org/1999/xlink" xlink:title="posterior median eyes" id="ABBRID0E4SAE" xlink:type="simple">PME</abbrev> 0.06; <abbrev xmlns:xlink="http://www.w3.org/1999/xlink" xlink:title="anterior lateral eyes" id="ABBRID0EBTAE" xlink:type="simple">ALE</abbrev>–<abbrev xmlns:xlink="http://www.w3.org/1999/xlink" xlink:title="anterior median eyes" id="ABBRID0EFTAE" xlink:type="simple">AME</abbrev> 0.05, <abbrev xmlns:xlink="http://www.w3.org/1999/xlink" xlink:title="anterior median eyes" id="ABBRID0EJTAE" xlink:type="simple">AME</abbrev>–<abbrev xmlns:xlink="http://www.w3.org/1999/xlink" xlink:title="anterior median eyes" id="ABBRID0ENTAE" xlink:type="simple">AME</abbrev> 0.07, <abbrev xmlns:xlink="http://www.w3.org/1999/xlink" xlink:title="posterior lateral eyes" id="ABBRID0ERTAE" xlink:type="simple">PLE</abbrev>–<abbrev xmlns:xlink="http://www.w3.org/1999/xlink" xlink:title="posterior median eyes" id="ABBRID0EVTAE" xlink:type="simple">PME</abbrev> 0.09, <abbrev xmlns:xlink="http://www.w3.org/1999/xlink" xlink:title="posterior median eyes" id="ABBRID0EZTAE" xlink:type="simple">PME</abbrev>–<abbrev xmlns:xlink="http://www.w3.org/1999/xlink" xlink:title="posterior median eyes" id="ABBRID0E4TAE" xlink:type="simple">PME</abbrev> 0.11. Chelicerae brown, with two promarginal teeth and one retromarginal tooth; gnathocoxae, yellow-brown, labium brown, 0.23 long, 0.18 wide. Sternum yellow-brown. Legs yellow-brown, femora I ang II with dense, varying-sized tubercles; tibiae and metatarsi I, II with pairs of ventral spines (I, tibia 6, metatarsus 8; II, tibia 6, metatarsus 6). Leg measurements: I 3.85 (1.21, 1.38, 0.76, 0.50), II 3.78 (1.22, 1.34, 0.73, 0.49), III 1.72 (0.55, 0.60, 0.27, 0.30), IV 1.52 (0.51, 0.52, 0.23, 0.26). Leg formula: 1234. Opisthosoma dark brown, each side with 18 tubercles, each with a clavate seta.</p><p>Male palp (Fig. <xref ref-type="fig" rid="F3">3A, B</xref>). Tibia brown, <abbrev xmlns:xlink="http://www.w3.org/1999/xlink" xlink:title="ventral tibial apophysis" id="ABBRID0EHUAE" xlink:type="simple">VTA</abbrev> club-shaped; <abbrev xmlns:xlink="http://www.w3.org/1999/xlink" xlink:title="retrolateral tibial apophysis" id="ABBRID0ELUAE" xlink:type="simple">RTA</abbrev> long, the length of <abbrev xmlns:xlink="http://www.w3.org/1999/xlink" xlink:title="ventral tibial apophysis" id="ABBRID0EPUAE" xlink:type="simple">VTA</abbrev> to the length of <abbrev xmlns:xlink="http://www.w3.org/1999/xlink" xlink:title="retrolateral tibial apophysis" id="ABBRID0ETUAE" xlink:type="simple">RTA</abbrev> is 3:1. Cymbium brown. Tegulum flat, disk-shaped, with a tegular ridge. Embolus spiraled, thin, separated from tegulum; the length of embolus to the length of embolus base 7:1.</p><p><bold>Female</bold> (Figs <xref ref-type="fig" rid="F3">3C</xref>, <xref ref-type="fig" rid="F8">8</xref>, <xref ref-type="fig" rid="F18">18D</xref>) one <bold><italic>paratype</italic></bold>: total length 8.45, carapace 3.77 long, 4.02 wide, pale yellow, green when alive. Eye sizes and interdistances: <abbrev xmlns:xlink="http://www.w3.org/1999/xlink" xlink:title="anterior lateral eyes" id="ABBRID0EKVAE" xlink:type="simple">ALE</abbrev> 0.22, <abbrev xmlns:xlink="http://www.w3.org/1999/xlink" xlink:title="anterior median eyes" id="ABBRID0EOVAE" xlink:type="simple">AME</abbrev> 0.12, <abbrev xmlns:xlink="http://www.w3.org/1999/xlink" xlink:title="posterior lateral eyes" id="ABBRID0ESVAE" xlink:type="simple">PLE</abbrev> 0.20, <abbrev xmlns:xlink="http://www.w3.org/1999/xlink" xlink:title="posterior median eyes" id="ABBRID0EWVAE" xlink:type="simple">PME</abbrev> 0.15; <abbrev xmlns:xlink="http://www.w3.org/1999/xlink" xlink:title="anterior lateral eyes" id="ABBRID0E1VAE" xlink:type="simple">ALE</abbrev>–<abbrev xmlns:xlink="http://www.w3.org/1999/xlink" xlink:title="anterior median eyes" id="ABBRID0E5VAE" xlink:type="simple">AME</abbrev> 0.18, <abbrev xmlns:xlink="http://www.w3.org/1999/xlink" xlink:title="anterior median eyes" id="ABBRID0ECWAE" xlink:type="simple">AME</abbrev>–<abbrev xmlns:xlink="http://www.w3.org/1999/xlink" xlink:title="anterior median eyes" id="ABBRID0EGWAE" xlink:type="simple">AME</abbrev> 0.24, <abbrev xmlns:xlink="http://www.w3.org/1999/xlink" xlink:title="posterior lateral eyes" id="ABBRID0EKWAE" xlink:type="simple">PLE</abbrev>–<abbrev xmlns:xlink="http://www.w3.org/1999/xlink" xlink:title="posterior median eyes" id="ABBRID0EOWAE" xlink:type="simple">PME</abbrev> 0.28, <abbrev xmlns:xlink="http://www.w3.org/1999/xlink" xlink:title="posterior median eyes" id="ABBRID0ESWAE" xlink:type="simple">PME</abbrev>–<abbrev xmlns:xlink="http://www.w3.org/1999/xlink" xlink:title="posterior median eyes" id="ABBRID0EWWAE" xlink:type="simple">PME</abbrev> 1.02. Chelicerae brown, with two promarginal teeth and one retromarginal tooth; gnathocoxae, labium yellow, labium 0.86 long, 0.63 wide. Sternum yellow. Legs pale yellow, femora I and II with dense, varying-sized tubercles; tibiae and metatarsi I, II with dense asymmetrical ventral spines (I, tibia 25, metatarsus 102; II, tibia 20, metatarsus 83). Leg measurements: I 13.87 (4.26, 4.94, 3.10, 1.57), II 13.99 (4.40, 4.81, 3.16, 1.62), III 7.17 (2.36, 2.67, 1.12, 1.02), IV 6.74 (2.49, 2.57, 0.82, 0.86). Leg formula: 2134. Opisthosoma pale green, each side with 13 triangular tubercles, each with a clavate seta.</p><p>Epigyne (Fig. <xref ref-type="fig" rid="F8">8</xref>) with sclerotized margins; median plate almost rectangular, hood absent, anterior edge straight, posterior edge slightly recurved, the ratio of length to width is 4:1; copulatory opening inconspicuous; spermathecae kidney-shaped, the ratio of anterior edge to posterior edge length is 2:1. Fertilization duct transverse.</p></tp:treatment-sec><tp:treatment-sec sec-type="distribution" id="SECID0EAXAE"><title>Distribution.</title><p>Known only from the type locality.</p></tp:treatment-sec><tp:treatment-sec><!--Section generated to contain objects referenced in tp:taxon-treatment.--><fig id="F7" position="float" orientation="portrait"><object-id xmlns:xlink="http://www.w3.org/1999/xlink" content-type="doi" xlink:type="simple">10.3897/zookeys.1085.77966.figure7</object-id><object-id xmlns:xlink="http://www.w3.org/1999/xlink" content-type="arpha" xlink:type="simple">199721E4-0749-5BFC-A23D-33ECB7E1C518</object-id><label>Figure 7.</label><caption><p><italic><tp:taxon-name><tp:taxon-name-part taxon-name-part-type="genus" reg="Phrynarachne">Phrynarachne</tp:taxon-name-part><tp:taxon-name-part taxon-name-part-type="species" reg="dreepy">dreepy</tp:taxon-name-part></tp:taxon-name></italic> sp. nov., holotype male, left palp <bold>A</bold> ventral <bold>B</bold> retrolateral.</p></caption><graphic xmlns:xlink="http://www.w3.org/1999/xlink" xlink:href="zookeys-1085-069-g007.jpg" position="float" orientation="portrait" xlink:type="simple" id="oo_641948.jpg"><uri content-type="original_file" xlink:type="simple">https://binary.pensoft.net/fig/641948</uri></graphic></fig><fig id="F8" position="float" orientation="portrait"><object-id xmlns:xlink="http://www.w3.org/1999/xlink" content-type="doi" xlink:type="simple">10.3897/zookeys.1085.77966.figure8</object-id><object-id xmlns:xlink="http://www.w3.org/1999/xlink" content-type="arpha" xlink:type="simple">A9282190-DDAD-55F5-939F-B64CF67017C6</object-id><label>Figure 8.</label><caption><p><italic><tp:taxon-name><tp:taxon-name-part taxon-name-part-type="genus" reg="Phrynarachne">Phrynarachne</tp:taxon-name-part><tp:taxon-name-part taxon-name-part-type="species" reg="dreepy">dreepy</tp:taxon-name-part></tp:taxon-name></italic> sp. nov., patatype female <bold>A</bold> epigyne, ventral <bold>B</bold> vulva, dorsal.</p></caption><graphic xmlns:xlink="http://www.w3.org/1999/xlink" xlink:href="zookeys-1085-069-g008.jpg" position="float" orientation="portrait" xlink:type="simple" id="oo_641949.jpg"><uri content-type="original_file" xlink:type="simple">https://binary.pensoft.net/fig/641949</uri></graphic></fig><fig id="F18" position="float" orientation="portrait"><object-id xmlns:xlink="http://www.w3.org/1999/xlink" content-type="doi" xlink:type="simple">10.3897/zookeys.1085.77966.figure18</object-id><object-id xmlns:xlink="http://www.w3.org/1999/xlink" content-type="arpha" xlink:type="simple">B65D298C-CC24-50DF-87BE-93AC3E179A40</object-id><label>Figure 18.</label><caption><p><italic><tp:taxon-name><tp:taxon-name-part taxon-name-part-type="genus" reg="Phrynarachne">Phrynarachne</tp:taxon-name-part></tp:taxon-name></italic> spp., habitus dorsal <bold>A</bold><italic><tp:taxon-name><tp:taxon-name-part taxon-name-part-type="genus" reg="Phrynarachne">P.</tp:taxon-name-part><tp:taxon-name-part taxon-name-part-type="species" reg="brevis">brevis</tp:taxon-name-part></tp:taxon-name></italic>, female <bold>B</bold><italic><tp:taxon-name><tp:taxon-name-part taxon-name-part-type="genus" reg="Phrynarachne">P.</tp:taxon-name-part><tp:taxon-name-part taxon-name-part-type="species" reg="huangshanensis">huangshanensis</tp:taxon-name-part></tp:taxon-name></italic>, male <bold>C</bold><italic><tp:taxon-name><tp:taxon-name-part taxon-name-part-type="genus" reg="Phrynarachne">P.</tp:taxon-name-part><tp:taxon-name-part taxon-name-part-type="species" reg="dreepy">dreepy</tp:taxon-name-part></tp:taxon-name></italic> sp. nov., holotype male <bold>D</bold> same, paratype female.</p></caption><graphic xmlns:xlink="http://www.w3.org/1999/xlink" xlink:href="zookeys-1085-069-g018.jpg" position="float" orientation="portrait" xlink:type="simple" id="oo_641959.jpg"><uri content-type="original_file" xlink:type="simple">https://binary.pensoft.net/fig/641959</uri></graphic></fig><fig id="F21" position="float" orientation="portrait"><object-id xmlns:xlink="http://www.w3.org/1999/xlink" content-type="doi" xlink:type="simple">10.3897/zookeys.1085.77966.figure21</object-id><object-id xmlns:xlink="http://www.w3.org/1999/xlink" content-type="arpha" xlink:type="simple">26639CA9-7D01-5C30-A8CF-7485343A487E</object-id><label>Figure 21.</label><caption><p>Distribution records of <italic><tp:taxon-name><tp:taxon-name-part taxon-name-part-type="genus" reg="Phrynarachne">Phrynarachne</tp:taxon-name-part></tp:taxon-name></italic> species in China <bold>1</bold><italic><tp:taxon-name><tp:taxon-name-part taxon-name-part-type="genus" reg="Phrynarachne">P.</tp:taxon-name-part><tp:taxon-name-part taxon-name-part-type="species" reg="brevis">brevis</tp:taxon-name-part></tp:taxon-name></italic><bold>2</bold><italic><tp:taxon-name><tp:taxon-name-part taxon-name-part-type="genus" reg="Phrynarachne">P.</tp:taxon-name-part><tp:taxon-name-part taxon-name-part-type="species" reg="ceylonica">ceylonica</tp:taxon-name-part></tp:taxon-name></italic><bold>3</bold><italic><tp:taxon-name><tp:taxon-name-part taxon-name-part-type="genus" reg="Phrynarachne">P.</tp:taxon-name-part><tp:taxon-name-part taxon-name-part-type="species" reg="dreepy">dreepy</tp:taxon-name-part></tp:taxon-name></italic> sp. nov. <bold>4</bold><italic><tp:taxon-name><tp:taxon-name-part taxon-name-part-type="genus" reg="Phrynarachne">P.</tp:taxon-name-part><tp:taxon-name-part taxon-name-part-type="species" reg="huangshanensis">huangshanensis</tp:taxon-name-part></tp:taxon-name></italic><bold>5</bold><italic><tp:taxon-name><tp:taxon-name-part taxon-name-part-type="genus" reg="Phrynarachne">P.</tp:taxon-name-part><tp:taxon-name-part taxon-name-part-type="species" reg="katoi">katoi</tp:taxon-name-part></tp:taxon-name></italic><bold>6</bold><italic><tp:taxon-name><tp:taxon-name-part taxon-name-part-type="genus" reg="Phrynarachne">P.</tp:taxon-name-part><tp:taxon-name-part taxon-name-part-type="species" reg="lancea">lancea</tp:taxon-name-part></tp:taxon-name></italic><bold>7</bold><italic><tp:taxon-name><tp:taxon-name-part taxon-name-part-type="genus" reg="Phrynarachne">P.</tp:taxon-name-part><tp:taxon-name-part taxon-name-part-type="species" reg="mammillata">mammillata</tp:taxon-name-part></tp:taxon-name></italic><bold>8</bold><italic><tp:taxon-name><tp:taxon-name-part taxon-name-part-type="genus" reg="Phrynarachne">P.</tp:taxon-name-part><tp:taxon-name-part taxon-name-part-type="species" reg="xuxiake">xuxiake</tp:taxon-name-part></tp:taxon-name></italic> sp. nov. <bold>9</bold><italic><tp:taxon-name><tp:taxon-name-part taxon-name-part-type="genus" reg="Phrynarachne">P.</tp:taxon-name-part><tp:taxon-name-part taxon-name-part-type="species" reg="yunhui">yunhui</tp:taxon-name-part></tp:taxon-name></italic> sp. nov. <bold>10</bold><italic><tp:taxon-name><tp:taxon-name-part taxon-name-part-type="genus" reg="Phrynarachne">P.</tp:taxon-name-part><tp:taxon-name-part taxon-name-part-type="species" reg="zhengzhongi">zhengzhongi</tp:taxon-name-part></tp:taxon-name></italic> sp. nov.</p></caption><graphic xmlns:xlink="http://www.w3.org/1999/xlink" xlink:href="zookeys-1085-069-g021.jpg" position="float" orientation="portrait" xlink:type="simple" id="oo_641962.jpg"><uri content-type="original_file" xlink:type="simple">https://binary.pensoft.net/fig/641962</uri></graphic></fig></tp:treatment-sec></tp:taxon-treatment>
