# Supplementary material for: ﻿Taxonomic notes on the genus Phrynarachne from China (Araneae, Thomisidae)
Source: Zookeys. 2022 Feb 4;1085:69–99. doi: 10.3897/zookeys.1085.77966 (PMC8837501; doi:10.3897/zookeys.1085.77966)
Supplement: XML Treatment for Phrynarachne lancea [file zookeys.1085.77966-treatment7.xml]

<!DOCTYPE tp:taxon-treatment
  PUBLIC "-//TaxonX//DTD Taxonomic Treatment Publishing DTD v0 20100105//EN" "tax-treatment-NSO.dtd">
<tp:taxon-treatment xmlns:tp="http://www.plazi.org/taxpub"><tp:treatment-meta><kwd-group><label>Taxon classification</label><kwd>
                <named-content content-type="kingdom">Animalia</named-content>
              </kwd><kwd>
                <named-content content-type="order">Araneae</named-content>
              </kwd><kwd>
                <named-content content-type="family">Thomisidae</named-content>
              </kwd></kwd-group><mixed-citation publication-type="journal"><person-group><name><surname>Lin</surname><given-names>Yejie</given-names></name><name><surname>Yu</surname><given-names>Long</given-names></name><name><surname>Koomen</surname><given-names>Peter</given-names></name><name><surname>Yan</surname><given-names>Xunyou</given-names></name><name><surname>Li</surname><given-names>Shuqiang</given-names></name></person-group><article-title>﻿Taxonomic notes on the genus <italic><tp:taxon-name><tp:taxon-name-part taxon-name-part-type="genus" reg="Phrynarachne">Phrynarachne</tp:taxon-name-part></tp:taxon-name></italic> from China (<tp:taxon-name><tp:taxon-name-part taxon-name-part-type="order">Araneae</tp:taxon-name-part></tp:taxon-name>, <tp:taxon-name><tp:taxon-name-part taxon-name-part-type="family">Thomisidae</tp:taxon-name-part></tp:taxon-name>)</article-title><source>Zookeys</source><day>04</day><month>02</month><year>2022</year><volume>1085</volume><fpage>69</fpage><lpage>99</lpage><pub-id pub-id-type="doi">10.3897/zookeys.1085.77966</pub-id></mixed-citation></tp:treatment-meta><tp:nomenclature><label>﻿</label><tp:taxon-name>
              <object-id xmlns:xlink="http://www.w3.org/1999/xlink" content-type="arpha" xlink:type="simple">602C5478-E2AA-53CF-83C6-452DF365605B</object-id>
              <tp:taxon-name-part taxon-name-part-type="genus" reg="Phrynarachne">Phrynarachne</tp:taxon-name-part>
              <tp:taxon-name-part taxon-name-part-type="species" reg="lancea">lancea</tp:taxon-name-part>
            </tp:taxon-name><tp:taxon-authority>Tang &amp; S. Li, 2010</tp:taxon-authority><xref ref-type="fig" rid="F11">Figs 11</xref><xref ref-type="fig" rid="F19">, 19A</xref><xref ref-type="fig" rid="F21">, 21</xref><tp:nomenclature-citation-list><tp:nomenclature-citation><tp:taxon-name>
                  <tp:taxon-name-part taxon-name-part-type="genus" reg="Phrynarachne">Phrynarachne</tp:taxon-name-part>
                  <tp:taxon-name-part taxon-name-part-type="species" reg="lancea">lancea</tp:taxon-name-part>
                </tp:taxon-name><comment>Tang &amp; Li, 2010: 53, figs 37A–D, 38A, B.</comment></tp:nomenclature-citation></tp:nomenclature-citation-list></tp:nomenclature><tp:treatment-sec sec-type="type material" id="SECID0EENAG"><title>Type material.</title><p><bold><italic>Holotype</italic></bold>: ♂ (IZCAS-Ar18536), <bold>China: <italic>Yunnan</italic></bold>: Xishuangbanna, Jinghong City, Mengla County, Menglun Town, Menglun Nature Reserve, Tropical seasonal rainforest, <named-content xmlns:xlink="http://www.w3.org/1999/xlink" content-type="dwc:verbatimCoordinates" xlink:type="simple"><named-content content-type="geo-json" specific-use="{&#34;type&#34;:&#34;Point&#34;,&#34;coordinates&#34;:[101.270100,21.936800]}" id="NCID0EWNAG" xlink:type="simple">21.9368°N, 101.2701°E</named-content></named-content>, 558 m elev., 1.XII.2009, Guo Tang and Zhiyuan Yao leg., examined. <bold><italic>Paratype</italic></bold>: 1♂(IZCAS-Ar18537), <bold>China: <italic>Yunnan</italic></bold>: Xishuangbanna, Jinghong City, Mengla County, Menglun Town, Menglun Nature Reserve, <italic><tp:taxon-name><tp:taxon-name-part taxon-name-part-type="genus" reg="Anogeissus">Anogeissus</tp:taxon-name-part><tp:taxon-name-part taxon-name-part-type="species" reg="acuminata">acuminata</tp:taxon-name-part></tp:taxon-name></italic> plantation (about 20 years old), <named-content xmlns:xlink="http://www.w3.org/1999/xlink" content-type="dwc:verbatimCoordinates" xlink:type="simple"><named-content content-type="geo-json" specific-use="{&#34;type&#34;:&#34;Point&#34;,&#34;coordinates&#34;:[101.284600,21.897000]}" id="NCID0EQOAG" xlink:type="simple">21.8970°N, 101.2846°E</named-content></named-content>, 609 m elev., 27.XII.2009, Guo Tang and Zhiyuan Yao leg. examined.</p></tp:treatment-sec><tp:treatment-sec sec-type="material" id="SECID0EVOAG"><title>Other material examined.</title><p>3♀(IZCAS-Ar41661–Ar41663), <bold>China: <italic>Yunnan</italic></bold>: Xishuangbanna, Jinghong City, Mengla County, Xishuangbanna Tropical Botanic Garden, Rainforest Valley, <named-content xmlns:xlink="http://www.w3.org/1999/xlink" content-type="dwc:verbatimCoordinates" xlink:type="simple"><named-content content-type="geo-json" specific-use="{&#34;type&#34;:&#34;Point&#34;,&#34;coordinates&#34;:[101.262200,21.927700]}" id="NCID0ECPAG" xlink:type="simple">21.9277°N, 101.2622°E</named-content></named-content>, 552 m elev., III.2018, Yu Long leg.; 2♀ (IZCAS-Ar41664, Ar41665), same data as above, but II.2019; 3♂(IZCAS-Ar41666–Ar41668), same data as above, but V.2019.</p></tp:treatment-sec><tp:treatment-sec sec-type="diagnosis" id="SECID0EHPAG"><title>Diagnosis.</title><p><italic><tp:taxon-name><tp:taxon-name-part taxon-name-part-type="genus" reg="Phrynarachne">Phrynarachne</tp:taxon-name-part><tp:taxon-name-part taxon-name-part-type="species" reg="lancea">lancea</tp:taxon-name-part></tp:taxon-name></italic> males can be easily distinguished from other species by the wide, spear-shaped <abbrev xmlns:xlink="http://www.w3.org/1999/xlink" xlink:title="retrolateral tibial apophysis" id="ABBRID0EYPAG" xlink:type="simple">RTA</abbrev>. Females of <italic><tp:taxon-name><tp:taxon-name-part taxon-name-part-type="genus" reg="Phrynarachne">P.</tp:taxon-name-part><tp:taxon-name-part taxon-name-part-type="species" reg="lancea">lancea</tp:taxon-name-part></tp:taxon-name></italic> are similar to <italic><tp:taxon-name><tp:taxon-name-part taxon-name-part-type="genus" reg="Phrynarachne">P.</tp:taxon-name-part><tp:taxon-name-part taxon-name-part-type="species" reg="mammillata">mammillata</tp:taxon-name-part></tp:taxon-name></italic> in having an M-shaped median plate and kidney-shaped spermathecae. However, <italic><tp:taxon-name><tp:taxon-name-part taxon-name-part-type="genus" reg="Phrynarachne">P.</tp:taxon-name-part><tp:taxon-name-part taxon-name-part-type="species" reg="lancea">lancea</tp:taxon-name-part></tp:taxon-name></italic> can be distinguished by the length to width ratio of the median plate (7:1 in <italic><tp:taxon-name><tp:taxon-name-part taxon-name-part-type="genus" reg="Phrynarachne">P.</tp:taxon-name-part><tp:taxon-name-part taxon-name-part-type="species" reg="lancea">lancea</tp:taxon-name-part></tp:taxon-name></italic> vs 4:1 in <italic><tp:taxon-name><tp:taxon-name-part taxon-name-part-type="genus" reg="Phrynarachne">P.</tp:taxon-name-part><tp:taxon-name-part taxon-name-part-type="species" reg="mammillata">mammillata</tp:taxon-name-part></tp:taxon-name></italic>), the straight posterior edge of the median plate (vs procurved in <italic><tp:taxon-name><tp:taxon-name-part taxon-name-part-type="genus" reg="Phrynarachne">P.</tp:taxon-name-part><tp:taxon-name-part taxon-name-part-type="species" reg="mammillata">mammillata</tp:taxon-name-part></tp:taxon-name></italic>), the posterior edge of the spermathecae shorter than the anterior edge (vs of equal length in <italic><tp:taxon-name><tp:taxon-name-part taxon-name-part-type="genus" reg="Phrynarachne">P.</tp:taxon-name-part><tp:taxon-name-part taxon-name-part-type="species" reg="mammillata">mammillata</tp:taxon-name-part></tp:taxon-name></italic>), and the longitudinal fertilization ducts (vs transverse in <italic><tp:taxon-name><tp:taxon-name-part taxon-name-part-type="genus" reg="Phrynarachne">P.</tp:taxon-name-part><tp:taxon-name-part taxon-name-part-type="species" reg="mammillata">mammillata</tp:taxon-name-part></tp:taxon-name></italic>).</p></tp:treatment-sec><tp:treatment-sec sec-type="description" id="SECID0EUSAG"><title>Description.</title><p><bold>Female</bold> (Figs <xref ref-type="fig" rid="F11">11</xref>, <xref ref-type="fig" rid="F19">19A</xref>): total length 16.49, carapace 6.53 long, 6.82 wide, white, posterior edge black. Eye sizes and interdistances: <abbrev xmlns:xlink="http://www.w3.org/1999/xlink" xlink:title="anterior lateral eyes" id="ABBRID0EETAG" xlink:type="simple">ALE</abbrev> 0.21, <abbrev xmlns:xlink="http://www.w3.org/1999/xlink" xlink:title="anterior median eyes" id="ABBRID0EITAG" xlink:type="simple">AME</abbrev> 0.20, <abbrev xmlns:xlink="http://www.w3.org/1999/xlink" xlink:title="posterior lateral eyes" id="ABBRID0EMTAG" xlink:type="simple">PLE</abbrev> 0.24, <abbrev xmlns:xlink="http://www.w3.org/1999/xlink" xlink:title="posterior median eyes" id="ABBRID0EQTAG" xlink:type="simple">PME</abbrev> 0.21; <abbrev xmlns:xlink="http://www.w3.org/1999/xlink" xlink:title="anterior lateral eyes" id="ABBRID0EUTAG" xlink:type="simple">ALE</abbrev>–<abbrev xmlns:xlink="http://www.w3.org/1999/xlink" xlink:title="anterior median eyes" id="ABBRID0EYTAG" xlink:type="simple">AME</abbrev> 0.14, <abbrev xmlns:xlink="http://www.w3.org/1999/xlink" xlink:title="anterior median eyes" id="ABBRID0E3TAG" xlink:type="simple">AME</abbrev>–<abbrev xmlns:xlink="http://www.w3.org/1999/xlink" xlink:title="anterior median eyes" id="ABBRID0EAUAG" xlink:type="simple">AME</abbrev> 0.25, <abbrev xmlns:xlink="http://www.w3.org/1999/xlink" xlink:title="posterior lateral eyes" id="ABBRID0EEUAG" xlink:type="simple">PLE</abbrev>–<abbrev xmlns:xlink="http://www.w3.org/1999/xlink" xlink:title="posterior median eyes" id="ABBRID0EIUAG" xlink:type="simple">PME</abbrev> 0.33, <abbrev xmlns:xlink="http://www.w3.org/1999/xlink" xlink:title="posterior median eyes" id="ABBRID0EMUAG" xlink:type="simple">PME</abbrev>–<abbrev xmlns:xlink="http://www.w3.org/1999/xlink" xlink:title="posterior median eyes" id="ABBRID0EQUAG" xlink:type="simple">PME</abbrev> 0.28. Chelicerae white, with two promarginal teeth and one retromarginal tooth; gnathocoxae white with black pattern, labium black, 0.88 long, 0.83 wide. Sternum white. Legs white with black markings, femora I and II with dense, varying-sized tubercles; tibiae and metatarsi I, II with dense asymmetrical ventral spines (I, tibia 28, metatarsus 75; II, tibia 26, metatarsus 68). Leg measurements: I 12.45 (4.23, 4.49, 2.41, 1.32), II 12.15 (4.15, 4.41, 2.31, 1.28), III 6.25 (2.12, 2.38, 0.98, 0.87), IV 5.90 (2.18, 2.00, 0.92, 0.80). Leg formula: 1234. Opisthosoma white, posterior grey, with four obvious brown tubercles.</p><p>Epigyne (Fig. <xref ref-type="fig" rid="F11">11</xref>) with sclerotized margins inconspicuous, M-shaped; median plate M-shaped, hood absent, anterior and posterior edges recurved, the ratio of length to width is 7:1; copulatory opening inconspicuous; spermathecae kidney-shaped, the ratio of anterior edge to posterior edge length is 3:1. Fertilization duct longitudinal.</p><p><bold>Male.</bold> See <xref ref-type="bibr" rid="B8">Tang and Li (2010)</xref>.</p></tp:treatment-sec><tp:treatment-sec sec-type="distribution" id="SECID0ECVAG"><title>Distribution.</title><p>China (Yunnan).</p></tp:treatment-sec><tp:treatment-sec sec-type="notes" id="SECID0EHVAG"><title>Notes.</title><p>The female is reported here for the first time.</p></tp:treatment-sec><tp:treatment-sec><!--Section generated to contain objects referenced in tp:taxon-treatment.--><fig id="F11" position="float" orientation="portrait"><object-id xmlns:xlink="http://www.w3.org/1999/xlink" content-type="doi" xlink:type="simple">10.3897/zookeys.1085.77966.figure11</object-id><object-id xmlns:xlink="http://www.w3.org/1999/xlink" content-type="arpha" xlink:type="simple">CFF2B6EB-D70E-5459-9304-0876C5489F3B</object-id><label>Figure 11.</label><caption><p><italic><tp:taxon-name><tp:taxon-name-part taxon-name-part-type="genus" reg="Phrynarachne">Phrynarachne</tp:taxon-name-part><tp:taxon-name-part taxon-name-part-type="species" reg="lancea">lancea</tp:taxon-name-part></tp:taxon-name></italic>, female <bold>A</bold> epigyne, ventral <bold>B</bold> vulva, dorsal.</p></caption><graphic xmlns:xlink="http://www.w3.org/1999/xlink" xlink:href="zookeys-1085-069-g011.jpg" position="float" orientation="portrait" xlink:type="simple" id="oo_641952.jpg"><uri content-type="original_file" xlink:type="simple">https://binary.pensoft.net/fig/641952</uri></graphic></fig><fig id="F19" position="float" orientation="portrait"><object-id xmlns:xlink="http://www.w3.org/1999/xlink" content-type="doi" xlink:type="simple">10.3897/zookeys.1085.77966.figure19</object-id><object-id xmlns:xlink="http://www.w3.org/1999/xlink" content-type="arpha" xlink:type="simple">6CEA0A07-19AC-52CE-9B5C-A860DEC843AD</object-id><label>Figure 19.</label><caption><p><italic><tp:taxon-name><tp:taxon-name-part taxon-name-part-type="genus" reg="Phrynarachne">Phrynarachne</tp:taxon-name-part></tp:taxon-name></italic> spp., habitus dorsal <bold>A</bold><italic><tp:taxon-name><tp:taxon-name-part taxon-name-part-type="genus" reg="Phrynarachne">P.</tp:taxon-name-part><tp:taxon-name-part taxon-name-part-type="species" reg="lancea">lancea</tp:taxon-name-part></tp:taxon-name></italic>, female <bold>B</bold><italic><tp:taxon-name><tp:taxon-name-part taxon-name-part-type="genus" reg="Phrynarachne">P.</tp:taxon-name-part><tp:taxon-name-part taxon-name-part-type="species" reg="mammillata">mammillata</tp:taxon-name-part></tp:taxon-name></italic>, male <bold>C</bold><italic><tp:taxon-name><tp:taxon-name-part taxon-name-part-type="genus" reg="Phrynarachne">P.</tp:taxon-name-part><tp:taxon-name-part taxon-name-part-type="species" reg="xuxiake">xuxiake</tp:taxon-name-part></tp:taxon-name></italic> sp. nov., holotype female <bold>D</bold><italic><tp:taxon-name><tp:taxon-name-part taxon-name-part-type="genus" reg="Phrynarachne">P.</tp:taxon-name-part><tp:taxon-name-part taxon-name-part-type="species" reg="yunhui">yunhui</tp:taxon-name-part></tp:taxon-name></italic> sp. nov., holotype female.</p></caption><graphic xmlns:xlink="http://www.w3.org/1999/xlink" xlink:href="zookeys-1085-069-g019.jpg" position="float" orientation="portrait" xlink:type="simple" id="oo_641960.jpg"><uri content-type="original_file" xlink:type="simple">https://binary.pensoft.net/fig/641960</uri></graphic></fig><fig id="F21" position="float" orientation="portrait"><object-id xmlns:xlink="http://www.w3.org/1999/xlink" content-type="doi" xlink:type="simple">10.3897/zookeys.1085.77966.figure21</object-id><object-id xmlns:xlink="http://www.w3.org/1999/xlink" content-type="arpha" xlink:type="simple">26639CA9-7D01-5C30-A8CF-7485343A487E</object-id><label>Figure 21.</label><caption><p>Distribution records of <italic><tp:taxon-name><tp:taxon-name-part taxon-name-part-type="genus" reg="Phrynarachne">Phrynarachne</tp:taxon-name-part></tp:taxon-name></italic> species in China <bold>1</bold><italic><tp:taxon-name><tp:taxon-name-part taxon-name-part-type="genus" reg="Phrynarachne">P.</tp:taxon-name-part><tp:taxon-name-part taxon-name-part-type="species" reg="brevis">brevis</tp:taxon-name-part></tp:taxon-name></italic><bold>2</bold><italic><tp:taxon-name><tp:taxon-name-part taxon-name-part-type="genus" reg="Phrynarachne">P.</tp:taxon-name-part><tp:taxon-name-part taxon-name-part-type="species" reg="ceylonica">ceylonica</tp:taxon-name-part></tp:taxon-name></italic><bold>3</bold><italic><tp:taxon-name><tp:taxon-name-part taxon-name-part-type="genus" reg="Phrynarachne">P.</tp:taxon-name-part><tp:taxon-name-part taxon-name-part-type="species" reg="dreepy">dreepy</tp:taxon-name-part></tp:taxon-name></italic> sp. nov. <bold>4</bold><italic><tp:taxon-name><tp:taxon-name-part taxon-name-part-type="genus" reg="Phrynarachne">P.</tp:taxon-name-part><tp:taxon-name-part taxon-name-part-type="species" reg="huangshanensis">huangshanensis</tp:taxon-name-part></tp:taxon-name></italic><bold>5</bold><italic><tp:taxon-name><tp:taxon-name-part taxon-name-part-type="genus" reg="Phrynarachne">P.</tp:taxon-name-part><tp:taxon-name-part taxon-name-part-type="species" reg="katoi">katoi</tp:taxon-name-part></tp:taxon-name></italic><bold>6</bold><italic><tp:taxon-name><tp:taxon-name-part taxon-name-part-type="genus" reg="Phrynarachne">P.</tp:taxon-name-part><tp:taxon-name-part taxon-name-part-type="species" reg="lancea">lancea</tp:taxon-name-part></tp:taxon-name></italic><bold>7</bold><italic><tp:taxon-name><tp:taxon-name-part taxon-name-part-type="genus" reg="Phrynarachne">P.</tp:taxon-name-part><tp:taxon-name-part taxon-name-part-type="species" reg="mammillata">mammillata</tp:taxon-name-part></tp:taxon-name></italic><bold>8</bold><italic><tp:taxon-name><tp:taxon-name-part taxon-name-part-type="genus" reg="Phrynarachne">P.</tp:taxon-name-part><tp:taxon-name-part taxon-name-part-type="species" reg="xuxiake">xuxiake</tp:taxon-name-part></tp:taxon-name></italic> sp. nov. <bold>9</bold><italic><tp:taxon-name><tp:taxon-name-part taxon-name-part-type="genus" reg="Phrynarachne">P.</tp:taxon-name-part><tp:taxon-name-part taxon-name-part-type="species" reg="yunhui">yunhui</tp:taxon-name-part></tp:taxon-name></italic> sp. nov. <bold>10</bold><italic><tp:taxon-name><tp:taxon-name-part taxon-name-part-type="genus" reg="Phrynarachne">P.</tp:taxon-name-part><tp:taxon-name-part taxon-name-part-type="species" reg="zhengzhongi">zhengzhongi</tp:taxon-name-part></tp:taxon-name></italic> sp. nov.</p></caption><graphic xmlns:xlink="http://www.w3.org/1999/xlink" xlink:href="zookeys-1085-069-g021.jpg" position="float" orientation="portrait" xlink:type="simple" id="oo_641962.jpg"><uri content-type="original_file" xlink:type="simple">https://binary.pensoft.net/fig/641962</uri></graphic></fig></tp:treatment-sec><ref-list><ref id="B8"><mixed-citation xmlns:xlink="http://www.w3.org/1999/xlink" xlink:type="simple"><person-group><name name-style="western"><surname>Tang</surname><given-names>G</given-names></name><name name-style="western"><surname>Li</surname><given-names>S</given-names></name></person-group> (<year>2010</year>) <article-title>Crab spiders from Xishuangbanna, Yunnan Province, China (<tp:taxon-name><tp:taxon-name-part taxon-name-part-type="order">Araneae</tp:taxon-name-part></tp:taxon-name>, <tp:taxon-name><tp:taxon-name-part taxon-name-part-type="family">Thomisidae</tp:taxon-name-part></tp:taxon-name>).</article-title><source>Zootaxa</source><volume>2703</volume>: <fpage>1</fpage>–<lpage>105</lpage>. <ext-link xlink:type="simple" ext-link-type="doi" xlink:href="10.11646/zootaxa.2703.1.1">https://doi.org/10.11646/zootaxa.2703.1.1</ext-link></mixed-citation></ref></ref-list></tp:taxon-treatment>
